# Supplementary material for: An exploratory in-situ dynamic mechanical analysis on the shearing stress–strain mechanism of human plantar soft tissue
Source: Sci Rep. 2024 May 25;14:11953. doi: 10.1038/s41598-024-62713-9 (PMC11128022; doi:10.1038/s41598-024-62713-9)
Supplement: Supplementary file 1 — Supplementary Information. [file 41598_2024_62713_MOESM1_ESM.xlsx]

## Sheet: Sheet1
subject index	Gender	Age	Height (cm)	Weight (kg)	BMI	Foot length (mm)	Foot width (mm)	Steps/daily avg	Exercise Intensity	M1-longitudinal_Force	M1-longitudinal_distance	H-longitudinal_M1	M2-longitudinal_Force	M2-longitudinal_distance	H-longitudinal_M2	M5-longitudinal_Force	M5-longitudinal_distance	H-longitudinal_M5	L-longitudinal_Force	L-longitudinal_distance	H-longitudinal_L	H-longitudinal_Force	H-longitudinal_distance	H-longitudinal_H	H-longitudinal_AVG	M1-transverse_Force	M1-transverse_distance	H-transverse_M1	M2-transverse_Force	M2-transverse_distance	H-transverse_M2	M5-transverse_Force	M5-transverse_distance	H-transverse_M5	L-transverse_Force	L-transverse_distance	H-transverse_L	H-transverse_Force	H-transverse_distance	H-transverse_H	H-transverse_AVG
1	M	36-40	186-190	126-130	35-37	276-280	96-100	5000	low	17.068151±0.119333	3.716091±0.001883	0.120869	21.256047±0.152121	3.706153±0.001880	0.15093	25.804336±0.816727	3.690823±0.002408	0.183986	36.945818±0.182526	3.661947 ±0.004063	0.265503	30.433098±1.600461	3.693775 ±0.010240	0.216816	0.187621	18.059717±0.406826	4.546508±0.010917	0.1045	21.187831±0.661885	4.508120±0.009857	0.1237	25.709119±0.088634	4.482124 ±0.007428	0.1509	25.74969±1.598412	4.506626 ±0.070888	0.1504	29.212725±0.136099	4.457774 ±0.008506	0.1725	0.1404
2	F	31-35	156-160	56-60	21-23	221-225	81-85	3000	low	9.170142±0.083607	3.819084±0.002971	0.0631878	15.110111±2.327776	3.798469±0.005043	0.104683	18.376916±0.231072	3.789592±3.789592	0.127613	23.626587±1.675917	3.771906 ±0.000747	0.164838	21.93915±0.353857	3.793863 ±0.001904	0.152179	0.1225	11.261382±0.042181	4.694220±0.011106	0.0631	15.336122±0.102938	4.628108±0.004060	0.0872	13.2198±1.379257	4.652474 ±0.019388	0.0748	15.94713±0.339042	4.650337 ±0.014576	0.0902	12.01982±0.283442	4.690956 ±0.007719	0.0674	0.0766
3	F	26-30	156-160	36-40	15-17	216-220	76-80	4500	low	12.428981±1.007057	3.735740±0.003476	0.0875539	12.956541±0.077472	3.729984±0.003720	0.091411	13.345726±1.036604	3.726883 ±0.003394	0.0942351	21.574373±0.117955	3.706770 ±0.004308	0.153165	23.409178±0.577774	3.702560 ±0.003681	0.16638	0.118549	12.10502±0.89835	4.637379±0.009654	0.0687	11.805488±0.144175	4.679205±0.007213	0.0664	11.087715±0.708143	4.670649 ±0.023330	0.0625	14.708787±0.275958	4.585444 ±0.013772	0.0844	17.153157±0.858052	4.559145 ±0.033771	0.099	0.0762
4	F	31-35	166-170	56-60	20-22	236-240	76-80	5000	middle	20.130241±0.639053	3.783750±0.002975	0.140005	18.451671±0.467635	3.790661±0.004934	0.128096	16.499283±0.927368	3.788455 ±0.002949	0.114609	23.929929±0.742907	3.782035 ±0.004344	0.166507	22.724171±0.023925	3.789385 ±0.002968	0.15781	0.141406	19.192462±0.60069	4.551472±0.002039	0.111	21.823701±0.396423	4.543567±0.012381	0.1264	10.701536±2.33318	4.670352 ±0.033596	0.0603	18.174323±0.69167	4.592666 ±0.005744	0.1041	21.657679±0.098153	4.553988 ±0.004176	0.1252	0.1054
5	M	31-35	166-170	81-85	27-29	246-250	91-95	5000	high	16.483271±0.026337	3.719815±0.00354	0.116611	14.786627±0.409497	3.729885±0.006661	0.104325	15.438495±0.046787	3.718648 ±0.003519	0.109254	21.396914±1.15195	3.704858 ±0.006800	0.151983	23.424091±0.363529	3.710880 ±0.002507	0.166112	0.129657	15.360365±0.742016	4.616639±0.007325	0.0876	12.225721±0.54274	4.672481±0.008578	0.0689	14.603839±0.066916	4.652227 ±0.006353	0.0826	17.120369±0.086936	4.595212 ±0.002243	0.098	23.226831±0.716533	4.527814 ±0.015007	0.135	0.0944
6	M	31-35	171-175	76-80	25-27	251-255	86-90	5000	middle	15.756230±0.595420	3.726510±0.003873	0.111267	16.481697±0.707718	3.725625±0.006324	0.116418	18.585346±0.407953	3.722158 ±0.001021	0.131399	31.794314±0.163675	3.694250 ±0.002765	0.226485	28.04305±0.444542	3.691340 ±0.002970	0.199921	0.157098	19.065996±2.716625	4.552511±0.038191	0.1102	13.438781±0.279101	4.655053±0.003583	0.076	15.465467±0.197468	4.628256 ±0.014707	0.0879	23.368603±0.200529	4.518622 ±0.015552	0.1361	20.018763±0.867914	4.551392 ±0.008344	0.1157	0.1052
7	F	21-25	171-175	51-55	16-18	236-240	76-80	4500	low	13.207252±1.157056	3.723914±0.00933	0.0933317	9.397816±0.289685	3.743827±0.007101	0.0660583	12.109127±0.571356	3.735159 ±0.002039	0.085314	18.347977±0.200849	3.698259 ±0.002201	0.130559	25.893461±3.126266	3.689300 ±0.007248	0.184698	0.111992	10.069589±0.095742	4.674485±0.003118	0.0567	8.434979±0.091121	4.689274±0.007658	0.0473	10.622366±0.397662	4.670183 ±0.006453	0.0599	11.027941±0.376125	4.637649 ±0.009249	0.0626	23.985778±1.631706	4.539385 ±0.030574	0.1391	0.0731
8	F	21-25	171-175	56-60	18-20	236-240	81-85	9000	middle	10.129492±1.775591	3.725181±0.002652	0.0715577	10.00663±0.428847	3.725816±0.006089	0.0706778	9.08789±0.156934	3.739636 ±0.003416	0.0639514	20.555842±0.300764	3.696115 ±0.002674	0.146355	22.82343±1.424249	3.697847 ±0.008115	0.162423	0.102993	10.405821±0.984843	4.651799±0.016721	0.0589	10.070441±0.419272	4.654582±0.009307	0.0569	7.670994±0.384867	4.731102 ±0.040737	0.0427	12.677568±0.0474	4.654956 ±0.001095	0.0717	24.011155±1.932287	4.472670 ±0.001278	0.1413	0.0743
9	M	36-40	171-175	81-85	26-28	241-245	86-90	5500	low	11.412815±0.273549	3.727581±0.001933	0.0805716	16.077208±0.338252	3.704651±0.002602	0.114204	18.360463±1.490747	3.712739 ±0.013822	0.130138	31.946952±2.123189	3.680579 ±0.000465	0.228418	20.983442±1.037855	3.704200 ±0.000843	0.149073	0.140481	13.652216±0.510357	4.596034±0.002097	0.0782	16.466103±0.3178	4.579447±0.006838	0.0946	16.300358±1.24076	4.619600 ±0.020354	0.0929	25.319662±0.336703	4.507510 ±0.010915	0.1478	16.895207±0.385937	4.553589 ±0.009525	0.0976	0.1022
10	F	26-30	166-170	56-60	18-20	236-240	76-80	6000	low	9.996855±0.209739	3.698832±0.005135	0.0711238	12.637169±0.230254	3.690282±0.001710	0.090117	14.778351±0.066145	3.684801 ±0.000738	0.105543	18.659112±0.192107	3.670977 ±0.000698	0.13376	36.801083±3.866667	3.627765 ±0.015161	0.266955	0.1335	9.822994±0.016902	4.626684±0.002981	0.0559	12.101135±0.13334	4.585612±0.009766	0.0694	15.159338±0.973347	4.512557 ±0.021268	0.0884	14.665629±0.056947	4.574424 ±0.000793	0.0844	38.316439±0.79966	4.334088 ±0.006520	0.2327	0.1061
11	M	21-25	171-175	71-75	23-25	241-245	86-90	8000	low	8.509479±0.28267	3.665286±0.005797	0.0610958	13.524468±0.245102	3.661499±0.001515	0.0972026	14.674529±0.00208	3.64828±0.005078	0.10585	19.953167±0.415928	3.630057±0.003825	0.144649	22.1462±0.107545	3.626485±0.004515	0.160705	0.113901	10.606942±0.429158	4.520595±0.016936	0.0617	17.361364±0.017956	4.447287±0.000477	0.1027	16.289575±0.164593	4.472869±0.009819	0.0958	14.944491±0.024734	4.499536±0.007675	0.0874	18.53847±0.011013	4.435036±0.016699	0.11	0.0915
12	F	21-25	156-160	41-45	16-18	211-215	81-85	8000	low	15.278447±0.128091	3.636111±0.002076	0.110575	9.075576±0.21314	3.657941±0.004932	0.0652911	10.317089±0.372829	3.647237±8.5e-05	0.0744406	14.821014±0.381075	3.637775±0.001134	0.107216	21.668342±0.06888	3.632045±0.001557	0.156997	0.102904	11.199681±0.019976	4.537484±0.000559	0.065	9.161422±0.35095	4.596484±0.013864	0.0525	10.75964±0.035567	4.601948±0.0126	0.0615	10.717647±0.894253	4.567998±0.009135	0.0617	11.438169±1.26644	4.604194±0.013267	0.0654	0.0612
13	M	26-30	171-175	76-80	24-26	256-260	96-100	8000	middle	16.04639±0.152247	3.638638±0.000116	0.116053	21.579605±0.50088	3.627096±7.3e-05	0.156567	20.023231±0.255074	3.635537±0.002029	0.144938	25.2227±0.021011	3.623189±0.002851	0.183196	26.950665±0.044809	3.617806±4e-06	0.196038	0.159358	16.394993±0.316622	4.481127±9.2e-05	0.0963	22.30247±0.643666	4.421622±0.012021	0.1327	15.751237±0.717522	4.614331±0.031533	0.0898	19.453137±1.120793	4.434142±0.011721	0.1155	21.922336±0.76916	4.431323±0.015865	0.1302	0.1129
14	F	36-40	161-165	51-55	18-20	221-225	76-80	7000	middle	13.742046±0.032493	3.63681±0.003418	0.0994368	14.1839±1.381954	3.646473±0.005301	0.102362	12.978556±0.774611	3.647567±0.004099	0.0936353	20.709394±0.743731	3.620438±0.00029	0.15053	13.612376±1.10578	3.639788±0.00033	0.0984179	0.108876	11.491567±0.016788	4.551018±0.000305	0.0664	12.468753±0.98879	4.55218±0.007616	0.0721	9.545685±0.359786	4.615596±0.033491	0.0544	12.92724±0.678181	4.545321±0.033128	0.0748	10.151748±1.51131	4.572913±0.011364	0.0584	0.0652
15	M	21-25	176-180	71-75	22-24	251-255	86-90	5000	low	12.946443±2.397977	3.634928±0.007416	0.0937284	20.856238±2.340039	3.62513±0.009978	0.151401	15.84888±1.454628	3.639091±0.000231	0.11461	16.402038±0.657306	3.629086±0.006969	0.118937	17.72029±1.027001	3.62764±0.001873	0.128547	0.121445	16.975177±0.542883	4.446582±0.011843	0.1005	15.235816±0.099075	4.47106±0.003038	0.0897	17.288332±2.362954	4.621455±0.004852	0.0984	13.202841±0.71046	4.520689±0.001944	0.0769	13.606972±0.018226	4.508942±0.00501	0.0794	0.089
16	F	46-50	161-165	56-60	21-23	216-220	76-80	6000	middle	12.581195±0.435428	3.633979±0.002096	0.0911079	20.915406±0.414969	3.618783±0.0013	0.152097	20.144521±0.753264	3.623432±0.003898	0.146303	23.989731±0.063251	3.613138±0.001439	0.174726	15.41213±0.721714	3.625878±0.002307	0.111858	0.135218	12.074136±1.132462	4.512467±0.002521	0.0704	18.242556±0.769373	4.444886±0.003112	0.108	13.694465±1.057363	4.598563±0.06962	0.0784	17.915546±1.026687	4.457385±0.000578	0.1058	14.441542±0.110997	4.498917±0.010268	0.0845	0.0894
17	F	21-25	156-160	41-45	17-19	221-225	91-95	10000	low	11.211007±0.028139	3.649692±0.00203	0.080836	9.865865±0.292409	3.65912±0.000193	0.0709537	11.657844±0.235124	3.657386±0.00473	0.083881	26.26771±0.036534	3.616246±0.003733	0.191153	22.346111±0.485706	3.623514±0.004586	0.162289	0.117822	12.207876±0.519771	4.529552±0.010482	0.0709	13.92936±0.038556	4.536348±0.004751	0.0808	10.846082±0.292189	4.609946±0.04997	0.0619	17.931402±0.047498	4.467616±0.015243	0.1056	12.250502±0.250714	4.554522±0.003279	0.0708	0.078
18	M	21-25	181-185	56-60	16-18	271-275	81-85	4000	middle	8.369075±0.677682	3.661788±0.003303	0.0601452	9.988101±0.032312	3.657016±0.001976	0.0718741	10.810082±0.41458	3.653445±0.003966	0.0778651	11.412082±0.034561	3.660815±0.002233	0.0820358	15.286979±0.563863	3.642401±0.00018	0.110446	0.0804733	7.169815±1.222323	4.625261±0.010595	0.0408	11.792423±0.927579	4.595923±0.001017	0.0675	10.591233±0.158033	4.602406±0.001007	0.0606	7.169374±0.180545	4.67733±0.016365	0.0403	12.810957±0.116345	4.525435±0.009667	0.0745	0.0567
19	M	21-25	171-175	76-80	25-27	241-245	81-85	8000	middle	12.221717±1.037253	3.654561±0.002955	0.0880062	16.869986±0.752187	3.637675±0.000166	0.122041	21.785827±0.594286	3.622±0.004652	0.158286	20.371375±0.47093	3.636258±0.000719	0.147429	29.415497±0.595223	3.621959±0.003713	0.213722	0.145897	14.194265±0.508231	4.506453±0.005581	0.0829	16.576128±0.228503	4.491049±0.032402	0.0971	19.419021±0.948272	4.530585±0.071379	0.1128	13.562108±0.824964	4.533849±0.003183	0.0787	23.551494±0.17609	4.417467±0.003815	0.1403	0.1024
20	M	21-25	166-170	71-75	24-26	231-235	81-85	8000	high	18.573949±0.51205	3.637191±0.000466	0.134386	15.113165±0.035327	3.64749±0.004887	0.109038	21.972534±1.070252	3.636411±0.00288	0.15901	22.644248±0.281667	3.629776±0.00201	0.16417	26.667146±0.081811	3.62656±0.001872	0.193508	0.152022	18.727911±0.027002	4.46209±0.000639	0.1105	15.483408±1.461372	4.486268±0.011143	0.0908	18.557328±1.741625	4.50098±0.042134	0.1085	13.331351±0.177982	4.52247±0.022216	0.0776	22.033429±0.921414	4.434581±0.017038	0.1308	0.1036
21	M	21-25	176-180	81-85	25-27	251-255	91-95	8000	middle	15.647116±0.585837	3.638152±0.002119	0.11318	17.477838±0.38904	3.632342±0.002151	0.126624	19.411264±1.433773	3.631561±0.003489	0.140662	29.162887±0.061643	3.613028±0.002789	0.21241	23.823817±1.143575	3.614037±0.002061	0.173474	0.15327	17.953502±0.04743	4.471925±0.006106	0.1057	17.981729±0.292378	4.475168±0.001888	0.1057	15.502061±2.89081	4.620233±0.037872	0.0883	16.303784±0.259416	4.455924±0.003009	0.0963	22.676452±0.751285	4.419071±0.002922	0.135	0.1062
22	M	26-30	171-175	76-80	24-26	241-245	81-85	7000	low	18.631971±0.581466	3.646634±0.003047	0.134457	18.404836±0.366654	3.663696±0.008667	0.132199	23.987576±0.20129	3.637657±0.003165	0.173533	27.049617±2.245655	3.63928±0.000225	0.195597	26.214082±0.476435	3.640997±0.005183	0.189466	0.16505	20.698733±0.072833	4.453444±0.001105	0.1223	18.026971±0.800183	4.468807±0.004421	0.1062	17.607214±2.285091	4.574712±0.057372	0.1013	20.048697±0.955049	4.439412±0.000555	0.1188	23.152018±0.308495	4.393065±0.001461	0.1387	0.1175
23	M	36-40	166-170	51-55	16-18	241-245	81-85	7000	low	6.995667±0.951677	3.669676±0.002733	0.050167	9.356872±0.561789	3.662839±4.5e-05	0.0672248	13.728271±1.625216	3.653407±0.003962	0.0988859	17.987319±0.213594	3.641556±0.000921	0.129986	24.652866±0.010496	3.630643±0.000187	0.17869	0.104991	9.364286±0.337307	4.592421±0.018919	0.0537	10.368356±0.379254	4.587586±0.006158	0.0595	13.279447±1.990325	4.637982±0.044174	0.0753	9.512879±1.133072	4.601555±0.007617	0.0544	11.966735±0.527956	4.560301±0.014476	0.0691	0.0624
24	M	26-30	171-175	86-90	28-30	246-250	81-85	10000	middle	14.415141±0.00984	3.635662±0.000425	0.10434	16.448772±0.63022	3.637358±0.003741	0.119005	20.33846±1.170507	3.625268±0.002119	0.147637	23.205338±2.702683	3.619706±0.0068	0.168706	26.876715±1.756413	3.617783±0.003544	0.195501	0.147038	16.917571±0.070081	4.459985±6.6e-05	0.0998	16.384503±0.148707	4.524181±0.047657	0.0953	15.545679±0.033653	4.613558±0.036603	0.0887	13.233098±0.607124	4.502813±0.007147	0.0773	29.023961±1.647446	4.352091±0.001965	0.1755	0.1073
25	F	26-30	156-160	51-55	20-22	236-240	76-80	7000	middle	7.698578±0.417244	3.650589±0.000842	0.0554963	13.433371±0.710612	3.648347±0.007517	0.0968959	9.03254±0.227682	3.643004±0.000316	0.0652479	16.281819±0.013476	3.632816±0.000282	0.117944	12.524481±0.24389	3.646819±0.000434	0.0903778	0.0851924	9.676375±1.422158	4.596614±0.002548	0.0554	6.609919±0.862352	4.643358±0.008146	0.0375	13.559605±0.457195	4.623289±0.007788	0.0772	7.616342±0.095522	4.633405±0.004091	0.0433	7.586431±0.0	4.625804±0.0	0.0432	0.0513
26	F	26-30	171-175	56-60	19-21	241-245	81-85	10000	middle	15.92946±0.385878	3.638246±0.000519	0.115219	14.705136±0.120281	3.640405±0.000937	0.106301	20.085378±1.356072	3.62656±6.6e-05	0.145748	24.71364±1.325486	3.624673±0.005068	0.179426	26.532265±0.954893	3.618846±3e-06	0.192939	0.147926	14.554446±0.563939	4.508897±0.000261	0.0849	13.91217±0.03235	4.545654±0.000679	0.0805	10.947344±0.251546	4.61112±0.00133	0.0625	13.230232±0.402398	4.59484±0.007901	0.0758	20.502167±0.171001	4.401776±0.023717	0.1226	0.0853
27	M	21-25	171-175	61-65	19-21	246-250	86-90	6000	middle	11.19215±0.004452	3.648051±0.000085	0.0807363	14.80681±0.00743	3.634697±0.00012	0.107204	12.199034±0.62441	3.649258±0.002224	0.0879705	21.903718±0.200293	3.619279±0.002691	0.159262	17.981698±0.662099	3.630681±0.002935	0.130334	0.113101	12.739982±0.03792	4.537514±0.016694	0.0739	16.045202±0.54343	4.469698±0.000134	0.0945	11.479372±0.744225	4.587193±0.018215	0.0659	10.608314±0.496569	4.600051±0.023332	0.0607	14.650016±0.694898	4.494593±0.01067	0.0858	0.0761
28	M	21-25	181-185	96-100	27-29	271-275	91-95	6000	low	14.010683±0.163009	3.640764±0.003866	0.101271	18.025813±0.015031	3.633899±0.002428	0.130538	21.545584±0.155541	3.628564±0.00375	0.156257	20.874212±1.304625	3.641541±0.00062	0.150849	22.11302±0.05772	3.636198±0.003651	0.160036	0.13979	20.58548±0.139213	4.430697±0.005257	0.1223	21.642156±0.024454	4.410597±0.004872	0.1291	20.080822±1.100404	4.407844±0.012694	0.1199	18.451789±0.309418	4.473985±0.001678	0.1085	22.820826±0.087878	4.416826±0.005008	0.136	0.1232
29	F	26-30	166-170	56-60	19-21	226-230	81-85	4000	middle	8.385823±1.262236	3.653599±0.003057	0.0604006	13.815861±0.00216	3.637542±0.002632	0.0999508	12.786782±0.601224	3.639808±5.9e-05	0.0924484	14.96148±0.725826	3.633968±0.000112	0.108345	14.761476±0.566255	3.633389±0.000435	0.106914	0.0936118	7.702501±0.021599	4.603339±0.002604	0.044	9.799685±0.012528	4.578267±0.021091	0.0563	11.190115±0.145883	4.628324±0.000202	0.0636	8.02824±0.128974	4.613551±0.004806	0.0458	7.739033±0.266444	4.639847±0.0001	0.0439	0.0507
30	M	21-25	181-185	81-85	23-25	261-265	91-95	6000	low	14.597013±0.749788	3.640092±0.002914	0.105528	13.770561±0.832372	3.653826±0.001967	0.0991791	14.486874±0.71434	3.653226±0.004672	0.104355	24.833899±0.114752	3.620241±0.000398	0.180519	21.99234±0.348307	3.62279±0.004818	0.159751	0.129867	16.579493±0.964868	4.471869±0.000714	0.0976	13.93125±2.065024	4.542226±0.017481	0.0807	14.632177±0.700337	4.573151±0.00344	0.0842	15.255853±1.213119	4.486679±0.001184	0.0895	15.578568±1.246293	4.472152±0.000593	0.0917	0.0887
31	F	21-25	171-175	56-60	18-20	236-240	91-95	6000	low	11.238333±0.018551	3.656952±0.001969	0.0808722	15.008054±0.016138	3.646455±0.000103	0.10831	14.45591±0.077437	3.647715±0.002883	0.10429	20.869798±0.208071	3.631964±0.001548	0.151214	23.521145±0.735952	3.632901±0.002593	0.170381	0.123014	11.270176±0.621495	4.572855±0.016445	0.0649	14.323539±0.446451	4.524227±0.011836	0.0833	12.201847±0.031869	4.667778±0.037215	0.0688	11.98912±0.302003	4.575937±0.024987	0.0689	15.122328±3.1931	4.488102±0.04552	0.0887	0.0749
32	M	21-25	176-180	66-70	20-22	261-265	86-90	8000	low	10.853548±0.35352	3.650123±0.00177	0.0782493	11.962557±0.267857	3.654365±0.002469	0.0861447	10.317921±0.204388	3.65912±0.003319	0.0742048	17.197556±0.517143	3.634593±0.001571	0.124517	30.197758±1.461413	3.611562±0.007538	0.220037	0.116631	10.197707±0.01173	4.548458±0.000936	0.059	13.61506±1.063276	4.507944±0.009511	0.0795	9.600506±1.046588	4.554667±0.018987	0.0555	10.214086±1.131282	4.568404±0.001427	0.0588	17.472514±0.508194	4.439729±0.001876	0.1036	0.0713
33	F	36-40	161-165	66-70	24-26	226-230	81-85	7000	low	12.183617±2.714695	3.63689±0.000393	0.0881582	19.808558±0.001878	3.630361±0.000219	0.143588	20.581673±0.944276	3.624375±0.000637	0.149439	28.390151±0.286556	3.616666±0.006659	0.206574	19.684939±0.71748	3.629327±7e-06	0.142733	0.146099	10.716806±0.112889	4.536762±0.004811	0.0622	17.460914±0.178425	4.479752±0.010969	0.1026	15.963462±1.639748	4.583492±0.050951	0.0917	17.633979±1.613808	4.443839±0.010312	0.1044	13.830986±0.008766	4.486615±0.001572	0.0811	0.0884
34	F	26-30	161-165	46-50	17-19	236-240	76-80	6000	low	8.300079±0.557746	3.659546±0.003713	0.0596859	10.536053±0.074464	3.652248±0.004222	0.0759161	11.355423±0.079458	3.649216±0.002451	0.081888	12.072592±0.234444	3.642809±0.00123	0.0872129	25.533451±2.472348	3.615765±0.00476	0.185834	0.0981074	5.822122±0.025625	4.643283±0.010624	0.033	6.546057±1.282546	4.626413±0.011498	0.0372	7.452667±1.223616	4.625013±0.011783	0.0424	10.453906±0.464533	4.57587±4.8e-05	0.0601	12.895089±0.080872	4.524193±0.012161	0.075	0.0496
35	M	21-25	176-180	51-55	16-18	251-255	81-85	4000	low	8.940806±0.394094	3.656195±0.00061	0.0643522	11.510536±0.1962	3.649542±0.003362	0.0829991	13.192232±0.406975	3.637575±0.000401	0.0954383	24.023151±0.108011	3.614679±0.001889	0.174895	26.238517±0.551722	3.61963±0.005969	0.190762	0.121689	7.145682±0.47012	4.632984±0.006646	0.0406	11.35669±0.006186	4.599486±0.014085	0.065	8.090457±0.771989	4.579477±0.016362	0.0465	11.841481±1.408792	4.547328±0.021535	0.0685	17.127305±0.285581	4.481198±0.014483	0.1006	0.0642
36	F	41-45	156-160	56-60	21-23	231-235	81-85	5500	low	14.411751±0.949491	3.628325±0.003422	0.104527	9.998295±0.080408	3.651357±0.000735	0.072059	12.734936±0.276078	3.651971±0.000907	0.0917669	14.116756±0.32809	3.64109±0.001023	0.102028	12.966788±0.196907	3.632674±0.00226	0.0939339	0.0928629	9.381401±0.304858	4.53333±0.004577	0.0545	12.147215±2.072127	4.525307±0.005133	0.0706	12.825939±0.009206	4.560009±0.001753	0.074	8.669324±0.284117	4.630025±0.01112	0.0493	11.163263±0.048425	4.506002±0.027957	0.0652	0.0627
37	F	31-35	161-165	46-50	18-20	211-215	76-80	6000	low	10.932633±0.348081	3.657491±0.000108	0.0786607	9.693478±0.022639	3.66607±0.000277	0.0695817	13.678118±0.115397	3.645887±0.000965	0.0987278	18.554316±0.667728	3.63431±0.002566	0.134351	25.118822±0.295719	3.621232±0.001687	0.182541	0.112772	8.922839±0.038287	4.583237±0.00295	0.0512	8.083874±0.257631	4.608024±0.003569	0.0462	13.508805±0.561511	4.525965±0.01635	0.0785	10.289285±0.050324	4.544622±0.005496	0.0596	15.692674±0.001121	4.48633±0.004743	0.092	0.0655
38	M	21-25	176-180	66-70	20-22	241-245	86-90	8000	middle	14.126953±0.464991	3.6424±0.000126	0.102065	15.862984±0.17143	3.63982±0.005604	0.114689	13.31086±1.685755	3.640083±4.9e-05	0.0962302	24.849557±0.087214	3.610518±8.8e-05	0.18112	21.429794±0.238306	3.621428±0.000459	0.155724	0.129965	15.529099±0.553239	4.49375±0.011706	0.0909	16.688172±0.026764	4.480331±0.005129	0.098	11.471414±2.551234	4.594266±0.042116	0.0657	13.482705±0.008023	4.527431±0.001834	0.0784	19.064936±0.485214	4.461519±0.004465	0.1125	0.0891
39	F	36-40	151-155	46-50	18-20	221-225	76-80	6000	low	14.856123±0.947557	3.645545±0.000609	0.107241	17.463516±0.110562	3.641051±0.004503	0.126218	12.071855±0.820597	3.654758±0.000315	0.0869224	17.68329±0.686463	3.625711±0.000164	0.128347	17.699426±1.176991	3.63744±0.00223	0.12805	0.115356	14.608154±1.568356	4.494734±0.000213	0.0855	12.620475±0.435871	4.523762±0.011621	0.0734	11.25854±1.082794	4.563222±0.038993	0.0649	10.916385±0.565189	4.539199±0.021719	0.0633	11.705411±0.038783	4.585316±0.001734	0.0672	0.0709
40	F	21-25	156-160	46-50	18-20	221-225	76-80	6000	low	8.705696±0.041706	3.655972±0.002149	0.0626638	19.783688±0.549196	3.633483±0.003967	0.143285	20.904449±1.222115	3.622979±0.000129	0.151841	23.38028±0.019675	3.619438±0.000235	0.169991	18.476628±0.010188	3.640568±0.001007	0.133558	0.132268	8.06454±0.077298	4.57877±0.006653	0.0463	12.696222±0.13389	4.572418±0.005598	0.0731	14.173059±0.031563	4.515759±0.001369	0.0826	10.440669±0.15247	4.542485±0.002943	0.0605	12.600259±0.073228	4.541591±0.00197	0.073	0.0671
41	M	21-25	171-175	61-65	19-21	246-250	81-85	8000	low	11.133054±0.672471	3.638224±0.003683	0.080527	20.958885±0.005812	3.615599±1.5e-05	0.152547	21.933818±0.08256	3.612189±0.001459	0.159794	23.21095±0.093593	3.605605±0.000911	0.169407	20.319042±0.224007	3.628036±0.000532	0.147383	0.141932	13.187524±0.040435	4.523622±0.000849	0.0767	15.546344±1.128216	4.471007±2.7e-05	0.0915	14.476612±0.959859	4.541876±0.032309	0.0839	9.46879±0.053255	4.546878±0.003518	0.0548	14.028379±0.074925	4.487463±0.009932	0.0823	0.0778
42	M	46-50	161-165	61-65	21-23	221-225	81-85	4000	low	14.675184±0.027504	3.630773±0.000229	0.106366	17.060094±0.53358	3.6328±0.000156	0.123582	20.345042±0.072592	3.627665±0.00085	0.147587	20.214772±0.435076	3.62096±0.001813	0.146913	19.095698±0.920697	3.624158±0.001373	0.138658	0.132621	15.850792±0.062597	4.475016±0.012203	0.0932	14.587025±0.168521	4.493448±0.008277	0.0854	16.88209±0.625017	4.508661±0.004779	0.0985	14.298284±0.014608	4.491167±0.001029	0.0838	15.908416±0.798196	4.472632±0.000498	0.0936	0.0909
43	F	31-35	156-160	46-50	18-20	221-225	76-80	8000	middle	16.677257±0.445722	3.632006±0.011191	0.120835	14.426741±0.052133	3.640719±0.003244	0.104279	19.666676±1.092465	3.631968±0.004384	0.142497	20.634527±0.198476	3.624565±0.001483	0.149815	13.222033±0.498566	3.638088±0.002261	0.0956404	0.122613	14.890715±0.239307	4.457911±0.000922	0.0879	10.382506±0.245352	4.583555±0.00176	0.0596	15.026599±1.250039	4.595643±0.073911	0.086	13.143464±0.589972	4.519671±0.001158	0.0765	8.599735±0.589271	4.588885±0.006593	0.0493	0.0719
FEA foot	/	/	/	/	/	/	/	/	/	31.9012	4	0.2099	32.4556	4	0.2135	28.5038	4	0.1875	26.6428	4	0.1753	25.6764	4	0.1689	0.191	23.5286	4	0.1548	29.9876	4	0.1973	23.1776	4	0.1525	20.933	4	0.1377	20.5968	4	0.1355	0.1556
